# Supplementary material for: Maternal Obesity as a Risk Factor for Caesarean Delivery in Sub-Saharan Africa: A Systematic Review
Source: Life (Basel). 2022 Jun 17;12(6):906. doi: 10.3390/life12060906 (PMC9229092; doi:10.3390/life12060906)
Supplement: Supplementary file 1 [file life-12-00906-s001.zip]

Archive with 1 entries (1 files):
- life-1753044-supplementary.pdf
